# Supplementary material for: Assessment of the Adaptive Force of Elbow Extensors in Healthy Subjects Quantified by a Novel Pneumatically Driven Measurement System with Considerations of Its Quality Criteria
Source: Diagnostics (Basel). 2021 May 21;11(6):923. doi: 10.3390/diagnostics11060923 (PMC8224031; doi:10.3390/diagnostics11060923)
Supplement: Supplementary file 1 [file diagnostics-11-00923-s001.zip]

Archive with 1 entries (1 files):
- diagnostics-1202960-supplementary.pdf
